# Supplementary material for: Fear of COVID-19 and illicit drug use during COVID-19 pandemic in Japan: a case-control study
Source: PeerJ. 2024 Sep 26;12:e18137. doi: 10.7717/peerj.18137 (PMC11439375; doi:10.7717/peerj.18137)
Supplement: Supplemental Information 3 — CI, confidence interval; COVID-19; coronavirus disease 2019; aOR, adjusted odds ratio Adjusted for sex, age, occupational status, number of persons in household, annual household income, marital status, education, drinking status, smoking status, Kessler Psychological Distress Scale score, and presence of any psychiatric disorder. [file peerj-12-18137-s003.xlsx]

## Sheet: Sheet1
Supplemental Table S2. Primary and secondary outcomes, and adjusted odds ratios
Outcome		Fear of COVID-19	Outcome group n (%)	Non-outcome group n (%)	Adjusted odds ratio (95% CI)
Primary Outcome
	Illicit drug use (n=837)	None	272 (32.5)	6,215 (36.6)	Reference
		Mild	352 (42.1)	6,909 (40.7)	1.32 (1.12–1.55)
		Moderate	161 (19.2)	3,178 (18.7)	1.42 (1.15–1.75)
		Severe	52 (6.2)	661 (3.9)	1.74 (1.26–2.40)
Secondary Outcomes
	Only cannabis use (n=104)	None	40 (38.5)	6,215 (36.6)	Reference
		Mild	45 (43.3)	6,909 (40.7)	1.13 (0.73–1.75)
		Moderate	15 (14.4)	3,178 (18.7)	0.90 (0.49–1.66)
		Severe	4 (3.8)	661 (3.9)	1.07 (0.37–3.09)
	Non-cannabis use (regardless of cannabis use) (n=733)	None	232 (31.7)	6,215 (36.6)	Reference
		Mild	307 (41.9)	6,909 (40.7)	1.35 (1.13–1.61)
		Moderate	146 (19.9)	3,178 (18.7)	1.51 (1.21–1.89)
		Severe	48 (6.5)	661 (3.9)	1.86 (1.33–2.61)
CI, confidence interval; COVID-19; coronavirus disease 2019; aOR, adjusted odds ratio
Adjusted for sex, age, occupational status, number of persons in household,
annual household income, marital status, education, drinking status, smoking status,
Kessler Psychological Distress Scale score, and presence of any psychiatric disorder.
