# Supplementary material for: Fear of COVID-19 and illicit drug use during COVID-19 pandemic in Japan: a case-control study
Source: PeerJ. 2024 Sep 26;12:e18137. doi: 10.7717/peerj.18137 (PMC11439375; doi:10.7717/peerj.18137)
Supplement: Supplemental Information 5 [file peerj-12-18137-s005.sas]

libname ds 'C:\Users\PBLH1\Documents\2023åw@SASK';

proc import
 out=JAC20
 datafile='C:\Users\PBLH1\OneDrive - ßEåw\hLg\ßåE@ã\JACSIS\data\JAC20.csv'
 dbms=CSV replace;
 getnames=YES;
 datarow=2;
 guessingrows=MAX;
run;

data ds.JAC20;
 set JAC20;
 rename JAC20_ID=ID;
run;

proc import
 out=JAC21
 datafile='C:\Users\PBLH1\OneDrive - ßEåw\hLg\ßåE@ã\JACSIS\data\JAC21.csv'
 dbms=CSV replace;
 getnames=YES;
 datarow=2;
 guessingrows=MAX;
run;

data ds.JAC21;
 set JAC21;
 rename JAC21_ID=ID;
run;

proc import
 out=JAC22
 datafile='C:\Users\PBLH1\OneDrive - ßEåw\hLg\ßåE@ã\JACSIS\data\JAC22.csv'
 dbms=CSV replace;
 getnames=YES;
 datarow=2;
 guessingrows=MAX;
run;

data ds.JAC22;
 set JAC22;
 rename JAC22_ID=ID;
run;

proc import
 out=JAC23
 datafile='C:\Users\PBLH1\OneDrive - ßEåw\hLg\ßåE@ã\JACSIS\data\JAC23.csv'
 dbms=CSV replace;
 getnames=YES;
 datarow=2;
 guessingrows=MAX;
run;

data ds.JAC23;
 set JAC23;
 rename JAC23_ID=ID;
run;

data A;
 set ds.JAC20;

 flag20=1;

 if JAC20_Q62_5=1 and JAC20_Q62_6=1 and JAC20_Q62_7=1 and JAC20_Q62_8=1 and JAC20_Q62_9=1 then drug20=0;
 else if JAC20_Q62_5>=2 or JAC20_Q62_6>=2 or JAC20_Q62_7>=2 or JAC20_Q62_8>=2 or JAC20_Q62_9>=2 then drug20=1;

 if JAC20_Q62_8=1 then taima20=0;
 else if JAC20_Q62_8>=2 then taima20=1;

 if JAC20_Q62_5=1 then morphine20=0;
 else if JAC20_Q62_5>=2 then morphine20=1;

 if JAC20_Q12=4 then JAC20_Q12_correct=1; 
 if JAC20_Q12=2 then JAC20_Q12_correct=0.5; 
 if JAC20_Q12 in (1, 3, 5) then JAC20_Q12_correct=0; 

 JAC20_Q75_allari=0; 
 if JAC20_Q75_1 in (3, 4) and JAC20_Q75_2 in (3, 4) and JAC20_Q75_3 in (3, 4)
and JAC20_Q75_4 in (3, 4) and JAC20_Q75_5 in (3, 4) and JAC20_Q75_6 in (3, 4)
and JAC20_Q75_7 in (3, 4) and JAC20_Q75_8 in (3, 4) and JAC20_Q75_9 in (3, 4)
and JAC20_Q75_10 in (3, 4) and JAC20_Q75_11 in (3, 4) and JAC20_Q75_12 in (3, 4)
and JAC20_Q75_13 in (3, 4) and JAC20_Q75_14 in (3, 4) and JAC20_Q75_15 in (3, 4)
and JAC20_Q75_16 in (3, 4) then JAC20_Q75_allari=1; 

mujun20=0; 
if JAC20_Q12_correct in (0, 0.5) or JAC20_Q75_allari=1 then mujun20=1; 
if mujun20=1 then delete;
run;

proc freq data=A;
 tables JAC20_SC1 JAC20_Q12 drug20 / missing;
 tables JAC20_Q75_1-JAC20_Q75_16 / missing;
 tables JAC20_Q62_1-JAC20_Q62_9 / missing;
 run;

proc freq data=A;
 tables ID mujun20 JAC20_Q75_allari JAC20_Q12_correct / missing;
run;

data ds.JAC20;
 set A;
run;

data B;
 set ds.JAC21;

 flag21=1;

 if JAC21_Q68_6=1 and JAC21_Q68_7=1 and JAC21_Q68_8=1 and JAC21_Q68_9=1 and JAC21_Q68_10=1 then drug21=0;
 else if JAC21_Q68_6>=2 or JAC21_Q68_7>=2 or JAC21_Q68_8>=2 or JAC21_Q68_9>=2 or JAC21_Q68_10>=2 then drug21=1;

 if JAC21_Q68_9=1 then taima21=0;
 else if JAC21_Q68_9>=2 then taima21=1;

 if JAC21_Q68_6=1 then morphine21=0;
 else if JAC21_Q68_6>=2 then morphine21=1;

 if JAC21_Q18=4 then JAC21_Q18_correct=1; 
 if JAC21_Q18=2 then JAC21_Q18_correct=0.5; 
 if JAC21_Q18 in (1,3,5) then JAC21_Q18_correct=0; 

 JAC21_Q26_allari=0; 
 if JAC21_Q26_1 in (3,4,5) and JAC21_Q26_2 in (3,4,5) and JAC21_Q26_3 in (3,4,5) and 
 JAC21_Q26_4 in (3,4,5) and JAC21_Q26_5 in (3,4,5) and JAC21_Q26_6 in (3,4,5) and 
 JAC21_Q26_7 in (3,4,5) and JAC21_Q26_8 in (3,4,5) and JAC21_Q26_9 in (3,4,5) and
 JAC21_Q26_10 in (3,4,5) and JAC21_Q26_11 in (3,4,5) and JAC21_Q26_12 in (3,4,5) and 
 JAC21_Q26_13 in (3,4,5) and JAC21_Q26_14 in (3,4,5) and JAC21_Q26_15 in (3,4,5) and
 JAC21_Q26_16 in (3,4,5) and JAC21_Q26_17 in (3,4,5) and JAC21_Q26_18 in (3,4,5) and 
 JAC21_Q26_19 in (3,4,5) and JAC21_Q26_20 in (3,4,5)
 then JAC21_Q26_allari=1; 

 mujun21=0; 
 if JAC21_Q18_correct in (0,0.5) or JAC21_Q26_allari=1 then mujun21=1; 
 if mujun21=1 then delete;
run;

proc freq data=B;
 tables JAC21_SC1_1 JAC21_Q18 drug21 / missing;
 tables JAC21_Q26_1-JAC21_Q26_20 / missing;
 tables JAC21_Q68_1-JAC21_Q68_10 / missing;
 run;

 proc freq data=B;
tables flag21 mujun21 JAC21_Q26_allari JAC21_Q18_correct / missing;
run;

data ds.JAC21;
 set B;
run;

data C;
 set ds.JAC22;

 flag22=1;

 if JAC22_Q72_5=1 and JAC22_Q72_6=1 and JAC22_Q72_7=1 and JAC22_Q72_8=1 and JAC22_Q72_9=1 then drug22=0;
 else if JAC22_Q72_5>=2 or JAC22_Q72_6>=2 or JAC22_Q72_7>=2 or JAC22_Q72_8>=2 or JAC22_Q72_9>=2 then drug22=1;

 if JAC22_Q72_8=1 then taima22=0;
 else if JAC22_Q72_8>=2 then taima22=1;

 if JAC22_Q72_5=1 then morphine22=0;
 else if JAC22_Q72_5>=2 then morphine22=1;


 if JAC22_Q22=4 then JAC22_Q22_correct=1; 
 if JAC22_Q22=2 then JAC22_Q22_correct=0.5; 
 if JAC22_Q22 in (1,3,5) then JAC22_Q22_correct=0; 

 JAC22_Q32_allari=0; 
 if JA22_Q32_1 in (3,4,5) and JAC22_Q32_2 in (3,4,5) and JAC22_Q32_3 in (3,4,5) and 
 JAC22_Q32_4 in (3,4,5) and JAC22_Q32_5 in (3,4,5) and JAC22_Q32_6 in (3,4,5) and 
 JAC22_Q32_7 in (3,4,5) and JAC22_Q32_8 in (3,4,5) and JAC22_Q32_9 in (3,4,5) and
 JAC22_Q32_10 in (3,4,5) and JAC22_Q32_11 in (3,4,5) and JAC22_Q32_12 in (3,4,5) and 
 JAC22_Q32_13 in (3,4,5) and JAC22_Q32_14 in (3,4,5) and JAC22_Q32_15 in (3,4,5) and
 JAC22_Q32_16 in (3,4,5) and JAC22_Q32_17 in (3,4,5) and JAC22_Q32_18 in (3,4,5) and 
 JAC22_Q32_19 in (3,4,5) and JAC22_Q32_20 in (3,4,5)
 then JAC22_Q32_allari=1; 

 mujun22=0; 
 if JAC22_Q22_correct in (0,0.5) or JAC22_Q32_allari=1 then mujun22=1; 
 if mujun22=1 then delete;
run;

proc freq data=C;
 tables JAC22_Q1_1 JAC22_Q22 drug22 / missing;
 tables JAC22_Q32_1-JAC22_Q32_20 / missing;
 tables JAC22_Q72_1-JAC22_Q72_9 / missing;
 run;

data ds.JAC22;
 set C;
run;

data D;
 set ds.JAC23;

 flag23=1;

 if JAC23_Q82_5=1 and JAC23_Q82_6=1 and JAC23_Q82_7=1 and JAC23_Q82_8=1 and JAC23_Q82_9=1 then drug23=0;
 else if JAC23_Q82_5>=2 or JAC23_Q82_6>=2 or JAC23_Q82_7>=2 or JAC23_Q82_8>=2 or JAC23_Q82_9>=2 then drug23=1;

 if JAC23_Q82_8=1 then taima23=0;
 else if JAC23_Q82_8>=2 then taima23=1;

 if JAC23_Q82_5=1 then morphine23=0;
 else if JAC23_Q82_5>=2 then morphine23=1;

 if JAC23_Q22=4 then JAC23_Q22_correct=1; 
 if JAC23_Q22=2 then JAC23_Q22_correct=0.5; 
 if JAC23_Q22 in (1,3,5) then JAC23_Q22_correct=0; 

 JAC23_Q41_allari=0; 
 if JAC23_Q41_1 in (3,4,5) and JAC23_Q41_2 in (3,4,5) and JAC23_Q41_3 in (3,4,5) and 
 JAC23_Q41_4 in (3,4,5) and JAC23_Q41_5 in (3,4,5) and JAC23_Q41_6 in (3,4,5) and 
 JAC23_Q41_7 in (3,4,5) and JAC23_Q41_8 in (3,4,5) and JAC23_Q41_9 in (3,4,5) and
 JAC23_Q41_10 in (3,4,5) and JAC23_Q41_11 in (3,4,5) and JAC23_Q41_12 in (3,4,5) and 
 JAC23_Q41_13 in (3,4,5) and JAC23_Q41_14 in (3,4,5) and JAC23_Q41_15 in (3,4,5) and 
 JAC23_Q41_16 in (3,4,5) and JAC23_Q41_17 in (3,4,5) and JAC23_Q41_18 in (3,4,5) and
 JAC23_Q41_19 in (3,4,5) and JAC23_Q41_20 in (3,4,5)
 then JAC23_Q41_allari=1;

 mujun23=0; 
 if JAC23_Q22_correct in (0,0.5) or JAC23_Q41_allari=1
 then mujun23=1;
 if mujun23=1 then delete;
run;

proc freq data=D;
 tables JAC23_doukyon15over JAC23_Q22_correct JAC23_Q82_allari / missing;
run;

proc freq data=D;
 tables JAC23_Q1_1 JAC23_Q22 drug23 / missing;
 tables JAC23_Q41_1-JAC23_Q41_20 / missing;
 tables JAC23_Q82_1-JAC23_Q82_9 / missing;
 run;

data ds.JAC23;
 set D;
run;

data A;
 set ds.JAC20;
run;

data B;
 set ds.JAC21;
run;

data C;
 set ds.JAC22;
run;

data D;
 set ds.JAC23;
run;

proc sort data=A; by ID; run;
proc sort data=B; by ID; run;
proc sort data=C; by ID; run;
proc sort data=D; by ID; run;

data ds.JAC20to23;
 merge A (in=X) B C D;
 by ID;
 if X;
run;

data E;
 set ds.JAC20to23;
run;

proc freq data=E;
 tables mujun20 mujun21 mujun22 mujun23 / missing;
run;

data ds.JAC20to22;
 merge A (in=X) B C;
 by ID;
 if X;
run;

data F;
set ds.JAC20to22;
run;

proc freq data=F;
 tables mujun20 mujun21 mujun22 flag20 flag21 flag22/ missing;
run;

data A;
 set ds.JAC20to22; 
run;

proc means data=A;
 var flag20 flag21 flag22;
run;

data A;
 set A;

if JAC20_SEX=. then sex=.;
if JAC20_SEX=1 then sex=1; 
if JAC20_SEX=2 then sex=0; 

if JAC20_AGE=. then age=.;
if JAC20_AGE>=15 and JAC20_AGE<=24 then age=5;
if JAC20_AGE>=25 and JAC20_AGE<=34 then age=4;
if JAC20_AGE>=35 and JAC20_AGE<=44 then age=3;
if JAC20_AGE>=45 and JAC20_AGE<=54 then age=2;
if JAC20_AGE>=55 and JAC20_AGE<=64 then age=1;
if JAC20_AGE>=65 then age=0;

if JAC20_Q1=. then job=.;
if JAC20_Q1>=11 and JAC20_Q1<=13 then job=2; 
if JAC20_Q1=10 then job=1;
if JAC20_Q1>=1 and JAC20_Q1<=9 then job=0; 

if JAC20_SC1=. then setain=.;
if JAC20_SC1=1 then setain=1; 
if JAC20_SC1>=2 then setain=0; 

if JAC20_Q69=. then income=.;
if JAC20_Q69>=1 and JAC20_Q69<=5 then income=3; 
if JAC20_Q69>=10 and JAC20_Q69<=18 then income=2; 
if JAC20_Q69>=19 and JAC20_Q69<=20 then income=1; 
if JAC20_Q69>=6 and JAC20_Q69<=9 then income=0; 

if JAC20_Q8=. then haigusha=.;
if JAC20_Q8>=2 and JAC20_Q8<=6 then haigusha=1; 
if JAC20_Q8=1 then haigusha=0; 

if JAC20_Q10=. or JAC20_Q11=. then kyoiku=.;
if (JAC20_Q10>=1 and JAC20_Q10<=5 and JAC20_Q11>=1 and JAC20_Q11<=3) or (JAC20_Q10>=6 and JAC20_Q10<=8 and JAC20_Q11=2) then kyoiku=2; 
if JAC20_Q10=10 and JAC20_Q11>=1 and JAC20_Q11<=3 then kyoiku=1;
if (JAC20_Q10>=6 and JAC20_Q10<=8 and (JAC20_Q11=1 or JAC20_Q11=3)) or (JAC20_Q10=9 and JAC20_Q11>=1 and JAC20_Q11<=3) then kyoiku=0; 

if JAC20_Q62_1=. then inshu4=.;
if JAC20_Q62_1=5 then inshu4=3; 
if JAC20_Q62_1=4 then inshu4=2; 
if JAC20_Q62_1=1 then inshu4=1;
if JAC20_Q62_1>=2 and JAC20_Q62_1<=3 then inshu4=0;

if inshu4=. then inshu2=.;
if inshu4 in (2, 3) then inshu2=1;
else inshu2=0;

if JAC20_Q65_1=. then tabako3=.;
if JAC20_Q65_1>=4 and JAC20_Q65_1<=5 then tabako3=2; 
if JAC20_Q65_1>=2 and JAC20_Q65_1<=3 then tabako3=1; 
if JAC20_Q65_1=1 then tabako3=0; 

if tabako3=. then tabako2=.;
else if tabako3 in (1, 2) then tabako2=1; 
else tabako2=0; 

if JAC20_Q53_1=. or JAC20_Q53_2=. or JAC20_Q53_3=. or JAC20_Q53_4=. or JAC20_Q53_5=. or JAC20_Q53_6=. then k6=.;
if JAC20_Q53_1+JAC20_Q53_2+JAC20_Q53_3+JAC20_Q53_4+JAC20_Q53_5+JAC20_Q53_6>=5 and JAC20_Q53_1+JAC20_Q53_2+JAC20_Q53_3+JAC20_Q53_4+JAC20_Q53_5+JAC20_Q53_6<=20 then k6=1;
if JAC20_Q53_1+JAC20_Q53_2+JAC20_Q53_3+JAC20_Q53_4+JAC20_Q53_5+JAC20_Q53_6>=21 then k6=0; 

if JAC20_Q75_15=. or JAC20_Q75_16=. then mental=.;
else if JAC20_Q75_15>=3 or JAC20_Q75_16>=3 then mental=1; 
else if JAC20_Q75_15<=2 and JAC20_Q75_16<=2 then mental=0; 

if JAC20_Q75_15=. then utsu=.;
else if JAC20_Q75_15>=3 then utsu=1; 
else if JAC20_Q75_15<=2 then utsu=0; 

if JAC20_Q42_1=. or JAC20_Q42_2=. or JAC20_Q42_3=. or JAC20_Q42_4=. or JAC20_Q42_5=. or JAC20_Q42_6=. or JAC20_Q42_7=. then fear=.;
if JAC20_Q42_1+JAC20_Q42_2+JAC20_Q42_3+JAC20_Q42_4+JAC20_Q42_5+JAC20_Q42_6+JAC20_Q42_7>=29 and JAC20_Q42_1+JAC20_Q42_2+JAC20_Q42_3+JAC20_Q42_4+JAC20_Q42_5+JAC20_Q42_6+JAC20_Q42_7<=35 then fear=3;
if JAC20_Q42_1+JAC20_Q42_2+JAC20_Q42_3+JAC20_Q42_4+JAC20_Q42_5+JAC20_Q42_6+JAC20_Q42_7>=23 and JAC20_Q42_1+JAC20_Q42_2+JAC20_Q42_3+JAC20_Q42_4+JAC20_Q42_5+JAC20_Q42_6+JAC20_Q42_7<=28 then fear=2;
if JAC20_Q42_1+JAC20_Q42_2+JAC20_Q42_3+JAC20_Q42_4+JAC20_Q42_5+JAC20_Q42_6+JAC20_Q42_7>=17 and JAC20_Q42_1+JAC20_Q42_2+JAC20_Q42_3+JAC20_Q42_4+JAC20_Q42_5+JAC20_Q42_6+JAC20_Q42_7<=22 then fear=1;
if JAC20_Q42_1+JAC20_Q42_2+JAC20_Q42_3+JAC20_Q42_4+JAC20_Q42_5+JAC20_Q42_6+JAC20_Q42_7>=7 and JAC20_Q42_1+JAC20_Q42_2+JAC20_Q42_3+JAC20_Q42_4+JAC20_Q42_5+JAC20_Q42_6+JAC20_Q42_7<=16 then fear=0;

run;

proc export
 data=A
 outfile='C:\Users\PBLH1\Documents\2023åw@SASK\JAC20to22.xlsx'
dbms=xlsx replace;
sheet='Sheet1';
run;

data A;
 set A;

if JAC20_Q62_5=. or JAC20_Q62_6=. or JAC20_Q62_7=. or JAC20_Q62_8=. or JAC20_Q62_9=.
then drug20=.;
else if JAC20_Q62_5=5 or JAC20_Q62_6=5 or JAC20_Q62_7=5 or JAC20_Q62_8=5 or JAC20_Q62_9=5
then drug20=5; 
else if JAC20_Q62_5=4 or JAC20_Q62_6=4 or JAC20_Q62_7=4 or JAC20_Q62_8=4 or JAC20_Q62_9=4
then drug20=4; 
else if JAC20_Q62_5=3 or JAC20_Q62_6=3 or JAC20_Q62_7=3 or JAC20_Q62_8=3 or JAC20_Q62_9=3
then drug20=3; 
else if JAC20_Q62_5=2 or JAC20_Q62_6=2 or JAC20_Q62_7=2 or JAC20_Q62_8=2 or JAC20_Q62_9=2
then drug20=2; 
else if JAC20_Q62_5=1 or JAC20_Q62_6=1 or JAC20_Q62_7=1 or JAC20_Q62_8=1 or JAC20_Q62_9=1
then drug20=1; 

if JAC21_Q68_6=. or JAC21_Q68_7=. or JAC21_Q68_8=. or JAC21_Q68_9=. or JAC21_Q68_10=.
then drug21=.;
else if JAC21_Q68_6=5 or JAC21_Q68_7=5 or JAC21_Q68_8=5 or JAC21_Q68_9=5 or JAC21_Q68_10=5
then drug21=5;
else if JAC21_Q68_6=4 or JAC21_Q68_7=4 or JAC21_Q68_8=4 or JAC21_Q68_9=4 or JAC21_Q68_10=4
then drug21=4;
else if JAC21_Q68_6=3 or JAC21_Q68_7=3 or JAC21_Q68_8=3 or JAC21_Q68_9=3 or JAC21_Q68_10=3
then drug21=3;
else if JAC21_Q68_6=2 or JAC21_Q68_7=2 or JAC21_Q68_8=2 or JAC21_Q68_9=2 or JAC21_Q68_10=2
then drug21=2;
else if JAC21_Q68_6=1 or JAC21_Q68_7=1 or JAC21_Q68_8=1 or JAC21_Q68_9=1 or JAC21_Q68_10=1
then drug21=1;

if JAC22_Q72_5=. or JAC22_Q72_6=. or JAC22_Q72_7=. or JAC22_Q72_8=. or JAC22_Q72_9=.
then dru22g=.;
else if JAC22_Q72_5=5 or JAC22_Q72_6=5 or JAC22_Q72_7=5 or JAC22_Q72_8=5 or JAC22_Q72_9=5
then drug22=5;
else if JAC22_Q72_5=4 or JAC22_Q72_6=4 or JAC22_Q72_7=4 or JAC22_Q72_8=4 or JAC22_Q72_9=4
then drug22=4;
else if JAC22_Q72_5=3 or JAC22_Q72_6=3 or JAC22_Q72_7=3 or JAC22_Q72_8=3 or JAC22_Q72_9=3
then drug22=3;
else if JAC22_Q72_5=2 or JAC22_Q72_6=2 or JAC22_Q72_7=2 or JAC22_Q72_8=2 or JAC22_Q72_9=2
then drug22=2;
else if JAC22_Q72_5=1 or JAC22_Q72_6=1 or JAC22_Q72_7=1 or JAC22_Q72_8=1 or JAC22_Q72_9=1
then drug22=1;

if drug20=1 and ((drug21>=2 and drug22>=2) or (drug21>=2 and (drug22=1 or flag22=.)) or (drug22>=2 and (drug21=1 or flag21=.)))
then drug_c=1;
else if (drug20=1 and drug21=1 and drug22=1) or (drug20=1 and drug21=1 and flag22=.) or (drug20=1 and glag21=. and drug22=1) 
then drug_c=0;
else drug_c=.;

if drug20=1 and ((drug21>=2 and drug22>=2) or (drug21>=2 and (drug22=1 or flag22=.)) or (drug22>=2 and (drug21=1 or flag21=.)))
and sex=1 then drug_cm=1;
else if ((drug20=1 and drug21=1 and drug22=1) or (drug20=1 and drug21=1 and flag22=.) or (drug20=1 and glag21=. and drug22=1)) 
and sex=1 then drug_cm=0;
else drug_cm=.;

if drug20=1 and ((drug21>=2 and drug22>=2) or (drug21>=2 and (drug22=1 or flag22=.)) or (drug22>=2 and (drug21=1 or flag21=.)))
and sex=0 then drug_cf=1;
else if ((drug20=1 and drug21=1 and drug22=1) or (drug20=1 and drug21=1 and flag22=.) or (drug20=1 and glag21=. and drug22=1)) 
and sex=0 then drug_cf=0;
else drug_cf=.;

if drug20=1 and ((drug21>=2 and drug22>=2) or (drug21>=2 and (drug22=1 or flag22=.)) or (drug22>=2 and (drug21=1 or flag21=.)))
and tabako2=1 then drug_cth=1;
else if ((drug20=1 and drug21=1 and drug22=1) or (drug20=1 and drug21=1 and flag22=.) or (drug20=1 and glag21=. and drug22=1)) 
and tabako2=1 then drug_cth=0;
else drug_cth=.;

if drug20=1 and ((drug21>=2 and drug22>=2) or (drug21>=2 and (drug22=1 or flag22=.)) or (drug22>=2 and (drug21=1 or flag21=.)))
and tabako2=0 then drug_cnth=1;
else if ((drug20=1 and drug21=1 and drug22=1) or (drug20=1 and drug21=1 and flag22=.) or (drug20=1 and glag21=. and drug22=1)) 
and tabako2=0 then drug_cnth=0;
else drug_cnth=.;

if drug20=1 and ((drug21>=2 and drug22>=2) or (drug21>=2 and (drug22=1 or flag22=.)) or (drug22>=2 and (drug21=1 or flag21=.)))
and inshu2=1 then drug_ci=1;
else if ((drug20=1 and drug21=1 and drug22=1) or (drug20=1 and drug21=1 and flag22=.) or (drug20=1 and glag21=. and drug22=1)) 
and inshu2=1 then drug_ci=0;
else drug_ci=.;

if drug20=1 and ((drug21>=2 and drug22>=2) or (drug21>=2 and (drug22=1 or flag22=.)) or (drug22>=2 and (drug21=1 or flag21=.)))
and inshu2=0 then drug_cni=1;
else if ((drug20=1 and drug21=1 and drug22=1) or (drug20=1 and drug21=1 and flag22=.) or (drug20=1 and glag21=. and drug22=1)) 
and inshu2=0 then drug_cni=0;
else drug_cni=.;

if drug20=1 and 

if (drug20=1 and JAC21_Q68_9>=2 and JAC21_Q68_6=1 and JAC21_Q68_7=1 and JAC21_Q68_8=1 and JAC21_Q68_10=1 and drug22=.) or
(drug20=1 and drug21=. and JAC22_Q72_8>=2 and JAC22_Q72_5=1 and JAC22_Q72_6=1 and JAC22_Q72_7=1 and JAC22_Q72_9=1) or
(drug20=1 and (JAC21_Q68_9>=2 or JAC22_Q72_8>=2) and JAC21_Q68_6=1 and JAC21_Q68_7=1 and JAC21_Q68_8=1 and JAC21_Q68_10=1 and
JAC22_Q72_5=1 and JAC22_Q72_6=1 and JAC22_Q72_7=1 and JAC22_Q72_9=1) then taima_c=1;
else if (drug20=1 and drug21=1 and drug22=1) or (drug20=1 and drug21=1 and drug22=.) or (drug20=1 and drug21=. and drug22=1) then taima_c=0;
else taima_c=.;

if (drug20=1 and JAC21_Q68_9>=2 and JAC21_Q68_6=1 and JAC21_Q68_7=1 and JAC21_Q68_8=1 and JAC21_Q68_10=1 and drug22=.) or
(drug20=1 and drug21=. and JAC22_Q72_8>=2 and JAC22_Q72_5=1 and JAC22_Q72_6=1 and JAC22_Q72_7=1 and JAC22_Q72_9=1) or
(drug20=1 and (JAC21_Q68_9>=2 or JAC22_Q72_8>=2) and JAC21_Q68_6=1 and JAC21_Q68_7=1 and JAC21_Q68_8=1 and JAC21_Q68_10=1 and
JAC22_Q72_5=1 and JAC22_Q72_6=1 and JAC22_Q72_7=1 and JAC22_Q72_9=1) and sex=1 then taima_cm=1;
else if ((drug20=1 and drug21=1 and drug22=1) or (drug20=1 and drug21=1 and drug22=.) or (drug20=1 and drug21=. and drug22=1)) and sex=1 then taima_cm=0;
else taima_cm=.;

if (drug20=1 and JAC21_Q68_9>=2 and JAC21_Q68_6=1 and JAC21_Q68_7=1 and JAC21_Q68_8=1 and JAC21_Q68_10=1 and drug22=.) or
(drug20=1 and drug21=. and JAC22_Q72_8>=2 and JAC22_Q72_5=1 and JAC22_Q72_6=1 and JAC22_Q72_7=1 and JAC22_Q72_9=1) or
(drug20=1 and (JAC21_Q68_9>=2 or JAC22_Q72_8>=2) and JAC21_Q68_6=1 and JAC21_Q68_7=1 and JAC21_Q68_8=1 and JAC21_Q68_10=1 and
JAC22_Q72_5=1 and JAC22_Q72_6=1 and JAC22_Q72_7=1 and JAC22_Q72_9=1) and sex=0 then taima_cf=1;
else if ((drug20=1 and drug21=1 and drug22=1) or (drug20=1 and drug21=1 and drug22=.) or (drug20=1 and drug21=. and drug22=1)) and sex=0 then taima_cf=0;
else taima_cf=.;

if (drug20=1 and JAC21_Q68_9>=2 and JAC21_Q68_6=1 and JAC21_Q68_7=1 and JAC21_Q68_8=1 and JAC21_Q68_10=1 and drug22=.) or
(drug20=1 and drug21=. and JAC22_Q72_8>=2 and JAC22_Q72_5=1 and JAC22_Q72_6=1 and JAC22_Q72_7=1 and JAC22_Q72_9=1) or
(drug20=1 and (JAC21_Q68_9>=2 or JAC22_Q72_8>=2) and JAC21_Q68_6=1 and JAC21_Q68_7=1 and JAC21_Q68_8=1 and JAC21_Q68_10=1 and
JAC22_Q72_5=1 and JAC22_Q72_6=1 and JAC22_Q72_7=1 and JAC22_Q72_9=1) and tabakoa=1 then taima_ct=1;
else if ((drug20=1 and drug21=1 and drug22=1) or (drug20=1 and drug21=1 and drug22=.) or (drug20=1 and drug21=. and drug22=1)) and tabakoa=1 then taima_ct=0;
else taima_ct=.;

if (drug20=1 and JAC21_Q68_9>=2 and JAC21_Q68_6=1 and JAC21_Q68_7=1 and JAC21_Q68_8=1 and JAC21_Q68_10=1 and drug22=.) or
(drug20=1 and drug21=. and JAC22_Q72_8>=2 and JAC22_Q72_5=1 and JAC22_Q72_6=1 and JAC22_Q72_7=1 and JAC22_Q72_9=1) or
(drug20=1 and (JAC21_Q68_9>=2 or JAC22_Q72_8>=2) and JAC21_Q68_6=1 and JAC21_Q68_7=1 and JAC21_Q68_8=1 and JAC21_Q68_10=1 and
JAC22_Q72_5=1 and JAC22_Q72_6=1 and JAC22_Q72_7=1 and JAC22_Q72_9=1) and tabakoa=0 then taima_cnt=1;
else if ((drug20=1 and drug21=1 and drug22=1) or (drug20=1 and drug21=1 and drug22=.) or (drug20=1 and drug21=. and drug22=1)) and tabakoa=0 then taima_cnt=0;
else taima_cnt=.;

if (drug20=1 and JAC21_Q68_9>=2 and JAC21_Q68_6=1 and JAC21_Q68_7=1 and JAC21_Q68_8=1 and JAC21_Q68_10=1 and drug22=.) or
(drug20=1 and drug21=. and JAC22_Q72_8>=2 and JAC22_Q72_5=1 and JAC22_Q72_6=1 and JAC22_Q72_7=1 and JAC22_Q72_9=1) or
(drug20=1 and (JAC21_Q68_9>=2 or JAC22_Q72_8>=2) and JAC21_Q68_6=1 and JAC21_Q68_7=1 and JAC21_Q68_8=1 and JAC21_Q68_10=1 and
JAC22_Q72_5=1 and JAC22_Q72_6=1 and JAC22_Q72_7=1 and JAC22_Q72_9=1) and tabakob=1 then taima_cth=1;
else if ((drug20=1 and drug21=1 and drug22=1) or (drug20=1 and drug21=1 and drug22=.) or (drug20=1 and drug21=. and drug22=1)) and tabakob=1 then taima_cth=0;
else taima_cth=.;

if (drug20=1 and JAC21_Q68_9>=2 and JAC21_Q68_6=1 and JAC21_Q68_7=1 and JAC21_Q68_8=1 and JAC21_Q68_10=1 and drug22=.) or
(drug20=1 and drug21=. and JAC22_Q72_8>=2 and JAC22_Q72_5=1 and JAC22_Q72_6=1 and JAC22_Q72_7=1 and JAC22_Q72_9=1) or
(drug20=1 and (JAC21_Q68_9>=2 or JAC22_Q72_8>=2) and JAC21_Q68_6=1 and JAC21_Q68_7=1 and JAC21_Q68_8=1 and JAC21_Q68_10=1 and
JAC22_Q72_5=1 and JAC22_Q72_6=1 and JAC22_Q72_7=1 and JAC22_Q72_9=1) and tabakob=0 then taima_cnth=1;
else if ((drug20=1 and drug21=1 and drug22=1) or (drug20=1 and drug21=1 and drug22=.) or (drug20=1 and drug21=. and drug22=1)) and tabakob=0 then taima_cnth=0;
else taima_cnth=.;

if (drug20=1 and JAC21_Q68_9>=2 and JAC21_Q68_6=1 and JAC21_Q68_7=1 and JAC21_Q68_8=1 and JAC21_Q68_10=1 and drug22=.) or
(drug20=1 and drug21=. and JAC22_Q72_8>=2 and JAC22_Q72_5=1 and JAC22_Q72_6=1 and JAC22_Q72_7=1 and JAC22_Q72_9=1) or
(drug20=1 and (JAC21_Q68_9>=2 or JAC22_Q72_8>=2) and JAC21_Q68_6=1 and JAC21_Q68_7=1 and JAC21_Q68_8=1 and JAC21_Q68_10=1 and
JAC22_Q72_5=1 and JAC22_Q72_6=1 and JAC22_Q72_7=1 and JAC22_Q72_9=1) and inshua=1 then taima_ci=1;
else if ((drug20=1 and drug21=1 and drug22=1) or (drug20=1 and drug21=1 and drug22=.) or (drug20=1 and drug21=. and drug22=1)) and inshua=1 then taima_ci=0;
else taima_ci=.;

if (drug20=1 and JAC21_Q68_9>=2 and JAC21_Q68_6=1 and JAC21_Q68_7=1 and JAC21_Q68_8=1 and JAC21_Q68_10=1 and drug22=.) or
(drug20=1 and drug21=. and JAC22_Q72_8>=2 and JAC22_Q72_5=1 and JAC22_Q72_6=1 and JAC22_Q72_7=1 and JAC22_Q72_9=1) or
(drug20=1 and (JAC21_Q68_9>=2 or JAC22_Q72_8>=2) and JAC21_Q68_6=1 and JAC21_Q68_7=1 and JAC21_Q68_8=1 and JAC21_Q68_10=1 and
JAC22_Q72_5=1 and JAC22_Q72_6=1 and JAC22_Q72_7=1 and JAC22_Q72_9=1) and inshua=0 then taima_cni=1;
else if ((drug20=1 and drug21=1 and drug22=1) or (drug20=1 and drug21=1 and drug22=.) or (drug20=1 and drug21=. and drug22=1)) and inshua=0 then taima_cni=0;
else taima_cni=.;

if JAC20_Q62_5=. or JAC20_Q62_6=. or JAC20_Q62_7=. or JAC20_Q62_9=.
then taimaigai20=.;
if JAC20_Q62_5=5 or JAC20_Q62_6=5 or JAC20_Q62_7=5 or JAC20_Q62_9=5
then taimaigai20=5;
if JAC20_Q62_5=4 or JAC20_Q62_6=4 or JAC20_Q62_7=4 or JAC20_Q62_9=4
then taimaigai20=4;
if JAC20_Q62_5=3 or JAC20_Q62_6=3 or JAC20_Q62_7=3 or JAC20_Q62_9=3
then taimaigai20=3;
if JAC20_Q62_5=2 or JAC20_Q62_6=2 or JAC20_Q62_7=2 or JAC20_Q62_9=2
then taimaigai20=2;
if JAC20_Q62_5=1 or JAC20_Q62_6=1 or JAC20_Q62_7=1 or JAC20_Q62_9=1
then taimaigai20=1;

if JAC21_Q68_6=. or JAC21_Q68_7=. or JAC21_Q68_8=. or JAC21_Q68_10=.
then taimaigai22=.;
if JAC21_Q68_6=5 or JAC21_Q68_7=5 or JAC21_Q68_8=5 or JAC21_Q68_10=5
then taimaigai21=5;
if JAC21_Q68_6=4 or JAC21_Q68_7=4 or JAC21_Q68_8=4 or JAC21_Q68_10=4
then taimaigai21=4;
if JAC21_Q68_6=3 or JAC21_Q68_7=3 or JAC21_Q68_8=3 or JAC21_Q68_10=3
then taimaigai21=3;
if JAC21_Q68_6=2 or JAC21_Q68_7=2 or JAC21_Q68_8=2 or JAC21_Q68_10=2
then taimaigai21=2;
if JAC21_Q68_6=1 or JAC21_Q68_7=1 or JAC21_Q68_8=1 or JAC21_Q68_10=1
then taimaigai21=1;

if JAC22_Q72_5=. or JAC22_Q72_6=. or JAC22_Q72_7=. or JAC22_Q72_9=.
then taimaigai22=.;
if JAC22_Q72_5=5 or JAC22_Q72_6=5 or JAC22_Q72_7=5 or JAC22_Q72_9=5
then taimaigai22=5;
if JAC22_Q72_5=4 or JAC22_Q72_6=4 or JAC22_Q72_7=4 or JAC22_Q72_9=4
then taimaigai22=4;
if JAC22_Q72_5=3 or JAC22_Q72_6=3 or JAC22_Q72_7=3 or JAC22_Q72_9=3
then taimaigai22=3;
if JAC22_Q72_5=2 or JAC22_Q72_6=2 or JAC22_Q72_7=2 or JAC22_Q72_9=2
then taimaigai22=2;
if JAC22_Q72_5=1 or JAC22_Q72_6=1 or JAC22_Q72_7=1 or JAC22_Q72_9=1
then taimaigai22=1;

if (drug20=1 and JAC21_Q68_9=1 and taimaigai21>=2 and drug22=.) or (drug20=1 and drug21=. and JAC22_Q72_8=1 and taimaigai22>=2) or
(drug20=1 and JAC21_Q68_9=1 and JAC22_Q72_8=1 and (taimaigai21>=2 or taimaigai22>=2)) then taimaigai_c=1;
else if (drug20=1 and drug21=1 and drug22=1) or (drug20=1 and drug21=1 and drug22=.) or (drug20=1 and drug21=. and drug22=1) then taimaigai_c=0;
else taimaigai_c=.;

if ((drug20=1 and JAC21_Q68_9=1 and taimaigai21>=2 and drug22=.) or (drug20=1 and drug21=. and JAC22_Q72_8=1 and taimaigai22>=2) or
(drug20=1 and JAC21_Q68_9=1 and JAC22_Q72_8=1 and (taimaigai21>=2 or taimaigai22>=2))) and sex=1 then taimaigai_cm=1;
else if ((drug20=1 and drug21=1 and drug22=1) or (drug20=1 and drug21=1 and drug22=.) or (drug20=1 and drug21=. and drug22=1)) and sex=1 then taimaigai_cm=0;
else taimaigai_cm=.;

if ((drug20=1 and JAC21_Q68_9=1 and taimaigai21>=2 and drug22=.) or (drug20=1 and drug21=. and JAC22_Q72_8=1 and taimaigai22>=2) or
(drug20=1 and JAC21_Q68_9=1 and JAC22_Q72_8=1 and (taimaigai21>=2 or taimaigai22>=2))) and sex=0 then taimaigai_cf=1;
else if ((drug20=1 and drug21=1 and drug22=1) or (drug20=1 and drug21=1 and drug22=.) or (drug20=1 and drug21=. and drug22=1)) and sex=0 then taimaigai_cf=0;
else taimaigai_cf=.;

if ((drug20=1 and JAC21_Q68_9=1 and taimaigai21>=2 and drug22=.) or (drug20=1 and drug21=. and JAC22_Q72_8=1 and taimaigai22>=2) or
(drug20=1 and JAC21_Q68_9=1 and JAC22_Q72_8=1 and (taimaigai21>=2 or taimaigai22>=2))) and tabakoa=1 then taimaigai_ct=1;
else if ((drug20=1 and drug21=1 and drug22=1) or (drug20=1 and drug21=1 and drug22=.) or (drug20=1 and drug21=. and drug22=1)) and tabakoa=1 then taimaigai_ct=0;
else taimaigai_ct=.;

if ((drug20=1 and JAC21_Q68_9=1 and taimaigai21>=2 and drug22=.) or (drug20=1 and drug21=. and JAC22_Q72_8=1 and taimaigai22>=2) or
(drug20=1 and JAC21_Q68_9=1 and JAC22_Q72_8=1 and (taimaigai21>=2 or taimaigai22>=2))) and tabakoa=0 then taimaigai_cnt=1;
else if ((drug20=1 and drug21=1 and drug22=1) or (drug20=1 and drug21=1 and drug22=.) or (drug20=1 and drug21=. and drug22=1)) and tabakoa=0 then taimaigai_cnt=0;
else taimaigai_cnt=.;

if ((drug20=1 and JAC21_Q68_9=1 and taimaigai21>=2 and drug22=.) or (drug20=1 and drug21=. and JAC22_Q72_8=1 and taimaigai22>=2) or
(drug20=1 and JAC21_Q68_9=1 and JAC22_Q72_8=1 and (taimaigai21>=2 or taimaigai22>=2))) and tabakob=1 then taimaigai_cth=1;
else if ((drug20=1 and drug21=1 and drug22=1) or (drug20=1 and drug21=1 and drug22=.) or (drug20=1 and drug21=. and drug22=1)) and tabakob=1 then taimaigai_cth=0;
else taimaigai_cth=.;

if ((drug20=1 and JAC21_Q68_9=1 and taimaigai21>=2 and drug22=.) or (drug20=1 and drug21=. and JAC22_Q72_8=1 and taimaigai22>=2) or
(drug20=1 and JAC21_Q68_9=1 and JAC22_Q72_8=1 and (taimaigai21>=2 or taimaigai22>=2))) and tabakob=0 then taimaigai_cnth=1;
else if ((drug20=1 and drug21=1 and drug22=1) or (drug20=1 and drug21=1 and drug22=.) or (drug20=1 and drug21=. and drug22=1)) and tabakob=0 then taimaigai_cnth=0;
else taimaigai_cnth=.;

if ((drug20=1 and JAC21_Q68_9=1 and taimaigai21>=2 and drug22=.) or (drug20=1 and drug21=. and JAC22_Q72_8=1 and taimaigai22>=2) or
(drug20=1 and JAC21_Q68_9=1 and JAC22_Q72_8=1 and (taimaigai21>=2 or taimaigai22>=2))) and inshua=1 then taimaigai_ci=1;
else if ((drug20=1 and drug21=1 and drug22=1) or (drug20=1 and drug21=1 and drug22=.) or (drug20=1 and drug21=. and drug22=1)) and inshua=1 then taimaigai_ci=0;
else taimaigai_ci=.;

if ((drug20=1 and JAC21_Q68_9=1 and taimaigai21>=2 and drug22=.) or (drug20=1 and drug21=. and JAC22_Q72_8=1 and taimaigai22>=2) or
(drug20=1 and JAC21_Q68_9=1 and JAC22_Q72_8=1 and (taimaigai21>=2 or taimaigai22>=2))) and inshua=0 then taimaigai_cni=1;
else if ((drug20=1 and drug21=1 and drug22=1) or (drug20=1 and drug21=1 and drug22=.) or (drug20=1 and drug21=. and drug22=1)) and inshua=0 then taimaigai_cni=0;
else taimaigai_cni=.;

run;

proc freq data=A;
 tables drug20 drug21 drug22 taimaigai20 taimaigai21 taimaigai22 alldrug_c alldrug_cm alldrug_cf alldrug_ct alldrug_cnt alldrug_cth alldrug_cnth alldrug_ci alldrug_cni
 taima_c taima_cm taima_cf taima_ct taima_cnt taima_cth taima_cnth taima_ci taima_cni taimaigai_c taimaigai_cm taimaigai_cf taimaigai_ct taimaigai_cnt
 taimaigai_cth taimaigai_cnth taimaigai_ci taimaigai_cni / missing;
run;

proc freq data=A;
 tables sex age job setain income haigusha kyoiku inshu inshua inshub tabako tabakoa tabakob k6 mental utsu fear / missing;
run;

data ds.JAC20to22_hensuari;
 set A;
run;

proc import
 out=jaclogi
 datafile='C:\Users\PBLH1\Documents\2023åw@SASK\SASver_short.csv'
 dbms=CSV replace;
 getnames=YES;
 datarow=2;
 guessingrows=MAX;
run;

proc freq data=jaclogi;
 tables drug_c drug_cth drug_cnth drug_ci drug_cni drug_cm drug_cf
 taima_c taima_cth taima_cnth taima_ci taima_cni taima_cm taima_cf
 taimato_c taimato_cth taimato_cnth taimato_ci taimato_cni taimato_cm taimato_cf
 ntaima_c ntaima_cth ntaima_cnth ntaima_ci ntaima_cni ntaima_cm ntaima_cf
 morphine_c morphine_cth morphine_cnth morphine_ci morphine_cni morphine_cm morphine_cf / missing;
run;

data A;
 set jaclogi;
run;

proc means data=A n nmiss; 
 var drug_c drug_cm drug_cf drug_cth drug_cnth drug_ci drug_cni 
 taima_c taima_cm taima_cf taima_cth taima_cnth taima_ci taima_cni
 taimato_c taimato_cth taimato_cnth taimato_ci taimato_cni taimato_cm taimato_cf
 ntaima_c ntaima_cth ntaima_cnth ntaima_ci ntaima_cni ntaima_cm ntaima_cf
 morphine_c morphine_cth morphine_cnth morphine_ci morphine_cni morphine_cm morphine_cf
 sex age job setain income haigusha kyoiku inshu2 inshu4 tabako2 tabako3 k6 mental fear
 ;
run;

proc reg data=A; 
 model drug_c = fear sex age job setain income haigusha kyoiku inshu4 tabako3 k6 mental / vif;
run;

proc logistic data=A; where drug_c^=.;
 class sex(ref='0') age(ref='0') job(ref='0') setain(ref='0') income(ref='0') haigusha(ref='0') kyoiku(ref='0') inshu4(ref='0') tabako3(ref='0') k6(ref='0') mental(ref='0')
 fear(ref='0') / param=ref;
 model drug_c(event='1') = fear sex age job setain income haigusha kyoiku inshu4 tabako3 k6 mental;
run;

proc logistic data=A; where drug_c^=.;
 class sex(ref='0') age(ref='0') job(ref='0') setain(ref='0') income(ref='0') haigusha(ref='0') kyoiku(ref='0') inshu2(ref='0') tabako3(ref='0') k6(ref='0')
 mental(ref='0') fear(ref='0') / param=glm;
 model drug_c(event='1') = fear sex age job setain income haigusha kyoiku inshu2 tabako3 k6 mental fear*inshu2;
run;

proc logistic data=A; where drug_c^=.; 
 class sex(ref='0') age(ref='0') job(ref='0') setain(ref='0') income(ref='0') haigusha(ref='0') kyoiku(ref='0') inshu4(ref='0') tabako2(ref='0') k6(ref='0')
 mental(ref='0') fear(ref='0') / param=glm;
 model drug_c(event='1') = fear sex age job setain income haigusha kyoiku inshu4 tabako2 k6 mental fear*tabako2;
run;

proc logistic data=A; where drug_c^=.; 
 class sex(ref='0') age(ref='0') job(ref='0') setain(ref='0') income(ref='0') haigusha(ref='0') kyoiku(ref='0') inshu4(ref='0') tabako3(ref='0') k6(ref='0') mental(ref='0')
 fear(ref='0') / param=glm;
 model drug_c(event='1') = fear sex age job setain income haigusha kyoiku inshu4 tabako3 k6 mental fear*sex;
run;

proc logistic data=A; where drug_cm^=.;
 class age(ref='0') job(ref='0') setain(ref='0') income(ref='0') haigusha(ref='0') kyoiku(ref='0') inshu4(ref='0') tabako3(ref='0') k6(ref='0') mental(ref='0')
 fear(ref='0') /param=ref;
 model drug_cm(event='1') = fear age job setain income haigusha kyoiku inshu4 tabako3 k6 mental;
run;

proc logistic data=A; where drug_cf^=.;
 class age(ref='0') job(ref='0') setain(ref='0') income(ref='0') haigusha(ref='0') kyoiku(ref='0') inshu4(ref='0') tabako3(ref='0') k6(ref='0') mental(ref='0')
 fear(ref='0') /param=ref;
 model drug_cf(event='1') = fear age job setain income haigusha kyoiku inshu4 tabako3 k6 mental;
run;

proc logistic data=A; where drug_cth^=.;
 class sex(ref='0') age(ref='0') job(ref='0') setain(ref='0') income(ref='0') haigusha(ref='0') kyoiku(ref='0') inshu4(ref='0') k6(ref='0') mental(ref='0')
 fear(ref='0') /param=ref;
 model drug_cth(event='1') = fear sex age job setain income haigusha kyoiku inshu4 k6 mental;
run;

proc logistic data=A; where drug_cnth^=.;
 class sex(ref='0') age(ref='0') job(ref='0') setain(ref='0') income(ref='0') haigusha(ref='0') kyoiku(ref='0') inshu4(ref='0') k6(ref='0') mental(ref='0')
 fear(ref='0') /param=ref;
 model drug_cnth(event='1') = fear sex age job setain income haigusha kyoiku inshu4 k6 mental;
run;

proc logistic data=A; where drug_ci^=.;
 class sex(ref='0') age(ref='0') job(ref='0') setain(ref='0') income(ref='0') haigusha(ref='0') kyoiku(ref='0') tabako3(ref='0') k6(ref='0') mental(ref='0')
 fear(ref='0') / param=ref;
 model drug_ci(event='1') = fear sex age job setain income haigusha kyoiku tabako3 k6 mental;
run;

proc logistic data=A; where drug_cni^=.;
 class sex(ref='0') age(ref='0') job(ref='0') setain(ref='0') income(ref='0') haigusha(ref='0') kyoiku(ref='0') tabako3(ref='0') k6(ref='0') mental(ref='0')
 fear(ref='0') / param=ref;
 model drug_cni(event='1') = fear sex age job setain income haigusha kyoiku tabako3 k6 mental;
run;

proc reg data=A; 
 model taimanomi_c = fear sex age job setain income haigusha kyoiku inshu4 tabako3 k6 mental / vif;
run;

proc logistic data=A; where taimanomi_c^=.; 
 class sex(ref='0') age(ref='0') job(ref='0') setain(ref='0') income(ref='0') haigusha(ref='0') kyoiku(ref='0') inshu4(ref='0') tabako3(ref='0') k6(ref='0') mental(ref='0')
 fear(ref='0') / param=ref;
 model taimanomi_c(event='1') = fear sex age job setain income haigusha kyoiku inshu4 tabako3 k6 mental;
run;

proc logistic data=A; where taimanomi_c^=.; 
 class sex(ref='0') age(ref='0') job(ref='0') setain(ref='0') income(ref='0') haigusha(ref='0') kyoiku(ref='0') inshu2(ref='0') tabako3(ref='0') k6(ref='0')
 mental(ref='0') fear(ref='0') / param=glm;
 model taimanomi_c(event='1') = fear sex age job setain income haigusha kyoiku inshu2 tabako3 k6 mental fear*inshu2;
run;

proc logistic data=A; where taimanomi_c^=.; 
 class sex(ref='0') age(ref='0') job(ref='0') setain(ref='0') income(ref='0') haigusha(ref='0') kyoiku(ref='0') inshu4(ref='0') tabako2(ref='0') k6(ref='0')
 mental(ref='0') fear(ref='0') / param=glm;
 model taimanomi_c(event='1') = fear sex age job setain income haigusha kyoiku inshu4 tabako2 k6 mental fear*tabako2;
run;

proc logistic data=A; where taimanomi_c^=.; /
 class sex(ref='0') age(ref='0') job(ref='0') setain(ref='0') income(ref='0') haigusha(ref='0') kyoiku(ref='0') inshu4(ref='0') tabako3(ref='0') k6(ref='0') mental(ref='0')
 fear(ref='0') / param=glm;
 model taimanomi_c(event='1') = fear sex age job setain income haigusha kyoiku inshu4 tabako3 k6 mental fear*sex;
run;

proc logistic data=A; where taimanomi_cm^=.;
 class age(ref='0') job(ref='0') setain(ref='0') income(ref='0') haigusha(ref='0') kyoiku(ref='0') inshu4(ref='0') tabako3(ref='0') k6(ref='0') mental(ref='0')
 fear(ref='0') /param=ref;
 model taimanomi_cm(event='1') = fear age job setain income haigusha kyoiku inshu4 tabako3 k6 mental;
run;

proc logistic data=A; where taimanomi_cf^=.;
 class age(ref='0') job(ref='0') setain(ref='0') income(ref='0') haigusha(ref='0') kyoiku(ref='0') inshu4(ref='0') tabako3(ref='0') k6(ref='0') mental(ref='0')
 fear(ref='0') /param=ref;
 model taimanomi_cf(event='1') = fear age job setain income haigusha kyoiku inshu4 tabako3 k6 mental;
run;

proc logistic data=A; where taimanomi_cth^=.;
 class sex(ref='0') age(ref='0') job(ref='0') setain(ref='0') income(ref='0') haigusha(ref='0') kyoiku(ref='0') inshu4(ref='0') k6(ref='0') mental(ref='0')
 fear(ref='0') /param=ref;
 model taimanomi_cth(event='1') = fear sex age job setain income haigusha kyoiku inshu4 k6 mental;
run;

proc logistic data=A; where taimanomi_cnth^=.;
 class sex(ref='0') age(ref='0') job(ref='0') setain(ref='0') income(ref='0') haigusha(ref='0') kyoiku(ref='0') inshu4(ref='0') k6(ref='0') mental(ref='0')
 fear(ref='0') /param=ref;
 model taimanomi_cnth(event='1') = fear sex age job setain income haigusha kyoiku inshu4 k6 mental;
run;

proc logistic data=A; where taimanomi_ci^=.;
 class sex(ref='0') age(ref='0') job(ref='0') setain(ref='0') income(ref='0') haigusha(ref='0') kyoiku(ref='0') tabako3(ref='0') k6(ref='0') mental(ref='0')
 fear(ref='0') / param=ref;
 model taimanomi_ci(event='1') = fear sex age job setain income haigusha kyoiku tabako3 k6 mental;
run;

proc logistic data=A; where taimanomi_cni^=.;
 class sex(ref='0') age(ref='0') job(ref='0') setain(ref='0') income(ref='0') haigusha(ref='0') kyoiku(ref='0') tabako3(ref='0') k6(ref='0') mental(ref='0')
 fear(ref='0') / param=ref;
 model taimanomi_cni(event='1') = fear sex age job setain income haigusha kyoiku tabako3 k6 mental;
run;

proc reg data=A; 
 model ntaima_c = fear sex age job setain income haigusha kyoiku inshu4 tabako3 k6 mental / vif;
run;

proc logistic data=A; where taimaigai_c^=.; 
 class sex(ref='0') age(ref='0') job(ref='0') setain(ref='0') income(ref='0') haigusha(ref='0') kyoiku(ref='0') inshu4(ref='0') tabako3(ref='0') k6(ref='0') mental(ref='0')
 fear(ref='0') / param=ref;
 model taimaigai_c(event='1') = fear sex age job setain income haigusha kyoiku inshu4 tabako3 k6 mental;
run;

proc logistic data=A; where taimaigai_c^=.; 
 class sex(ref='0') age(ref='0') job(ref='0') setain(ref='0') income(ref='0') haigusha(ref='0') kyoiku(ref='0') inshu2(ref='0') tabako3(ref='0') k6(ref='0')
 mental(ref='0') fear(ref='0') / param=glm;
 model taimaigai_c(event='1') = fear sex age job setain income haigusha kyoiku inshu2 tabako3 k6 mental fear*inshu2;
run;

proc logistic data=A; where taimaigai_c^=.; 
 class sex(ref='0') age(ref='0') job(ref='0') setain(ref='0') income(ref='0') haigusha(ref='0') kyoiku(ref='0') inshu4(ref='0') tabako2(ref='0') k6(ref='0')
 mental(ref='0') fear(ref='0') / param=glm;
 model taimaigai_c(event='1') = fear sex age job setain income haigusha kyoiku inshu4 tabako2 k6 mental fear*tabako2;
run;

proc logistic data=A; where taimaigai_c^=.; 
 class sex(ref='0') age(ref='0') job(ref='0') setain(ref='0') income(ref='0') haigusha(ref='0') kyoiku(ref='0') inshu4(ref='0') tabako3(ref='0') k6(ref='0') mental(ref='0')
 fear(ref='0') / param=glm;
 model taimaigai_c(event='1') = fear sex age job setain income haigusha kyoiku inshu4 tabako3 k6 mental fear*sex;
run;

proc logistic data=A; where taimaigai_cm^=.;
 class age(ref='0') job(ref='0') setain(ref='0') income(ref='0') haigusha(ref='0') kyoiku(ref='0') inshu4(ref='0') tabako3(ref='0') k6(ref='0') mental(ref='0')
 fear(ref='0') /param=ref;
 model taimaigai_cm(event='1') = fear age job setain income haigusha kyoiku inshu4 tabako3 k6 mental;
run;

proc logistic data=A; where taimaigai_cf^=.;
 class age(ref='0') job(ref='0') setain(ref='0') income(ref='0') haigusha(ref='0') kyoiku(ref='0') inshu4(ref='0') tabako3(ref='0') k6(ref='0') mental(ref='0')
 fear(ref='0') /param=ref;
 model taimaigai_cf(event='1') = fear age job setain income haigusha kyoiku inshu4 tabako3 k6 mental;
run;

proc logistic data=A; where taimaigai_cth^=.;
 class sex(ref='0') age(ref='0') job(ref='0') setain(ref='0') income(ref='0') haigusha(ref='0') kyoiku(ref='0') inshu4(ref='0') k6(ref='0') mental(ref='0')
 fear(ref='0') /param=ref;
 model taimaigai_cth(event='1') = fear sex age job setain income haigusha kyoiku inshu4 k6 mental;
run;

proc logistic data=A; where taimaigai_cnth^=.;
 class sex(ref='0') age(ref='0') job(ref='0') setain(ref='0') income(ref='0') haigusha(ref='0') kyoiku(ref='0') inshu4(ref='0') k6(ref='0') mental(ref='0')
 fear(ref='0') /param=ref;
 model taimaigai_cnth(event='1') = fear sex age job setain income haigusha kyoiku inshu4 k6 mental;
run;

proc logistic data=A; where taimaigai_ci^=.;
 class sex(ref='0') age(ref='0') job(ref='0') setain(ref='0') income(ref='0') haigusha(ref='0') kyoiku(ref='0') tabako3(ref='0') k6(ref='0') mental(ref='0')
 fear(ref='0') / param=ref;
 model taimaigai_ci(event='1') = fear sex age job setain income haigusha kyoiku tabako3 k6 mental;
run;

proc logistic data=A; where taimaigai_cni^=.;
 class sex(ref='0') age(ref='0') job(ref='0') setain(ref='0') income(ref='0') haigusha(ref='0') kyoiku(ref='0') tabako3(ref='0') k6(ref='0') mental(ref='0')
 fear(ref='0') / param=ref;
 model taimaigai_cni(event='1') = fear sex age job setain income haigusha kyoiku tabako3 k6 mental;
run;

proc reg data=A; 
 model taimato_c = fear sex age job setain income haigusha kyoiku inshu4 tabako3 k6 mental / vif;
run;

proc logistic data=A; where taimato_c^=.; 
 class sex(ref='0') age(ref='0') job(ref='0') setain(ref='0') income(ref='0') haigusha(ref='0') kyoiku(ref='0') inshu4(ref='0') tabako3(ref='0') k6(ref='0') mental(ref='0')
 fear(ref='0') / param=ref;
 model taimato_c(event='1') = fear sex age job setain income haigusha kyoiku inshu4 tabako3 k6 mental;
run;

proc logistic data=A; where taimato_c^=.; 
 class sex(ref='0') age(ref='0') job(ref='0') setain(ref='0') income(ref='0') haigusha(ref='0') kyoiku(ref='0') inshu2(ref='0') tabako3(ref='0') k6(ref='0')
 mental(ref='0') fear(ref='0') / param=glm;
 model taimato_c(event='1') = fear sex age job setain income haigusha kyoiku inshu2 tabako3 k6 mental fear*inshu2;
run;

proc logistic data=A; where taimato_c^=.; 
 class sex(ref='0') age(ref='0') job(ref='0') setain(ref='0') income(ref='0') haigusha(ref='0') kyoiku(ref='0') inshu4(ref='0') tabako2(ref='0') k6(ref='0')
 mental(ref='0') fear(ref='0') / param=glm;
 model taimato_c(event='1') = fear sex age job setain income haigusha kyoiku inshu4 tabako2 k6 mental fear*tabako2;
run;

proc logistic data=A; where taimato_c^=.; 
 class sex(ref='0') age(ref='0') job(ref='0') setain(ref='0') income(ref='0') haigusha(ref='0') kyoiku(ref='0') inshu4(ref='0') tabako3(ref='0') k6(ref='0') mental(ref='0')
 fear(ref='0') / param=glm;
 model taimato_c(event='1') = fear sex age job setain income haigusha kyoiku inshu4 tabako3 k6 mental fear*sex;
run;

proc logistic data=A; where taimato_cm^=.;
 class age(ref='0') job(ref='0') setain(ref='0') income(ref='0') haigusha(ref='0') kyoiku(ref='0') inshu4(ref='0') tabako3(ref='0') k6(ref='0') mental(ref='0')
 fear(ref='0') /param=ref;
 model taimato_cm(event='1') = fear age job setain income haigusha kyoiku inshu4 tabako3 k6 mental;
run;

proc logistic data=A; where taimato_cf^=.;
 class age(ref='0') job(ref='0') setain(ref='0') income(ref='0') haigusha(ref='0') kyoiku(ref='0') inshu4(ref='0') tabako3(ref='0') k6(ref='0') mental(ref='0')
 fear(ref='0') /param=ref;
 model taimato_cf(event='1') = fear age job setain income haigusha kyoiku inshu4 tabako3 k6 mental;
run;

proc logistic data=A; where taimato_cth^=.;
 class sex(ref='0') age(ref='0') job(ref='0') setain(ref='0') income(ref='0') haigusha(ref='0') kyoiku(ref='0') inshu4(ref='0') k6(ref='0') mental(ref='0')
 fear(ref='0') /param=ref;
 model taimato_cth(event='1') = fear sex age job setain income haigusha kyoiku inshu4 k6 mental;
run;

proc logistic data=A; where taimato_cnth^=.;
 class sex(ref='0') age(ref='0') job(ref='0') setain(ref='0') income(ref='0') haigusha(ref='0') kyoiku(ref='0') inshu4(ref='0') k6(ref='0') mental(ref='0')
 fear(ref='0') /param=ref;
 model taimato_cnth(event='1') = fear sex age job setain income haigusha kyoiku inshu4 k6 mental;
run;

proc logistic data=A; where taimato_ci^=.;
 class sex(ref='0') age(ref='0') job(ref='0') setain(ref='0') income(ref='0') haigusha(ref='0') kyoiku(ref='0') tabako3(ref='0') k6(ref='0') mental(ref='0')
 fear(ref='0') / param=ref;
 model taimato_ci(event='1') = fear sex age job setain income haigusha kyoiku tabako3 k6 mental;
run;

proc logistic data=A; where taimato_cni^=.;
 class sex(ref='0') age(ref='0') job(ref='0') setain(ref='0') income(ref='0') haigusha(ref='0') kyoiku(ref='0') tabako3(ref='0') k6(ref='0') mental(ref='0')
 fear(ref='0') / param=ref;
 model taimato_cni(event='1') = fear sex age job setain income haigusha kyoiku tabako3 k6 mental;
run;

proc reg data=A; 
 model morphine_c = fear sex age job setain income haigusha kyoiku inshu4 tabako3 k6 mental / vif;
run;

proc logistic data=A; where morphine_c^=.; 
 class sex(ref='0') age(ref='0') job(ref='0') setain(ref='0') income(ref='0') haigusha(ref='0') kyoiku(ref='0') inshu4(ref='0') tabako3(ref='0') k6(ref='0') mental(ref='0')
 fear(ref='0') / param=ref;
 model morphine_c(event='1') = fear sex age job setain income haigusha kyoiku inshu4 tabako3 k6 mental;
run;

proc logistic data=A; where morphine_c^=.; 
 class sex(ref='0') age(ref='0') job(ref='0') setain(ref='0') income(ref='0') haigusha(ref='0') kyoiku(ref='0') inshu2(ref='0') tabako3(ref='0') k6(ref='0')
 mental(ref='0') fear(ref='0') / param=glm;
 model morphine_c(event='1') = fear sex age job setain income haigusha kyoiku inshu2 tabako3 k6 mental fear*inshu2;
run;

proc logistic data=A; where morphine_c^=.; 
 class sex(ref='0') age(ref='0') job(ref='0') setain(ref='0') income(ref='0') haigusha(ref='0') kyoiku(ref='0') inshu4(ref='0') tabako2(ref='0') k6(ref='0')
 mental(ref='0') fear(ref='0') / param=glm;
 model morphine_c(event='1') = fear sex age job setain income haigusha kyoiku inshu4 tabako2 k6 mental fear*tabako2;
run;

proc logistic data=A; where morphine_c^=.; 
 class sex(ref='0') age(ref='0') job(ref='0') setain(ref='0') income(ref='0') haigusha(ref='0') kyoiku(ref='0') inshu4(ref='0') tabako3(ref='0') k6(ref='0') mental(ref='0')
 fear(ref='0') / param=glm;
 model morphine_c(event='1') = fear sex age job setain income haigusha kyoiku inshu4 tabako3 k6 mental fear*sex;
run;

proc logistic data=A; where morphine_cm^=.;
 class age(ref='0') job(ref='0') setain(ref='0') income(ref='0') haigusha(ref='0') kyoiku(ref='0') inshu4(ref='0') tabako3(ref='0') k6(ref='0') mental(ref='0')
 fear(ref='0') /param=ref;
 model morphine_cm(event='1') = fear age job setain income haigusha kyoiku inshu4 tabako3 k6 mental;
run;

proc logistic data=A; where morphine_cf^=.;
 class age(ref='0') job(ref='0') setain(ref='0') income(ref='0') haigusha(ref='0') kyoiku(ref='0') inshu4(ref='0') tabako3(ref='0') k6(ref='0') mental(ref='0')
 fear(ref='0') /param=ref;
 model morphine_cf(event='1') = fear age job setain income haigusha kyoiku inshu4 tabako3 k6 mental;
run;

proc logistic data=A; where morphine_cth^=.;
 class sex(ref='0') age(ref='0') job(ref='0') setain(ref='0') income(ref='0') haigusha(ref='0') kyoiku(ref='0') inshu4(ref='0') k6(ref='0') mental(ref='0')
 fear(ref='0') /param=ref;
 model morphine_cth(event='1') = fear sex age job setain income haigusha kyoiku inshu4 k6 mental;
run;

proc logistic data=A; where morphine_cnth^=.;
 class sex(ref='0') age(ref='0') job(ref='0') setain(ref='0') income(ref='0') haigusha(ref='0') kyoiku(ref='0') inshu4(ref='0') k6(ref='0') mental(ref='0')
 fear(ref='0') /param=ref;
 model morphine_cnth(event='1') = fear sex age job setain income haigusha kyoiku inshu4 k6 mental;
run;

proc logistic data=A; where morphine_ci^=.;
 class sex(ref='0') age(ref='0') job(ref='0') setain(ref='0') income(ref='0') haigusha(ref='0') kyoiku(ref='0') tabako3(ref='0') k6(ref='0') mental(ref='0')
 fear(ref='0') / param=ref;
 model morphine_ci(event='1') = fear sex age job setain income haigusha kyoiku tabako3 k6 mental;
run;

proc logistic data=A; where morphine_cni^=.;
 class sex(ref='0') age(ref='0') job(ref='0') setain(ref='0') income(ref='0') haigusha(ref='0') kyoiku(ref='0') tabako3(ref='0') k6(ref='0') mental(ref='0')
 fear(ref='0') / param=ref;
 model morphine_cni(event='1') = fear sex age job setain income haigusha kyoiku tabako3 k6 mental;
run;

data jaclogi;
 set A;
run;

options missing=' ';

proc import
 out=fordrug    
 datafile='C:\Users\PBLH1\OneDrive - ßEåw\hLg\ßåE@ã\¶ÔñÌ_¶\RiÆá@ò¨_JACSIS_PeerJ\SAS\forest_drug.csv'
 dbms=CSV replace;
 getnames=YES;
 datarow=2;
 guessingrows=MAX;
run;

data A;
 set fordrug;
 rename aOR__95__CI_=OR; 
 rename No__of_persons=NO;
run;

data B;
    set A;
run;

ods html path='C:\Users\PBLH1\Documents\2023åw@SASK' (url=NONE) style=Pearl  image_dpi=300;
ods graphics on / attrpriority=none imagename="fordrug" imagefmt=png noborder width=170mm height=120mm;


proc sgplot data=B nowall noborder noautolegend ;
 highlow y=obsid low=low high=upper; 
 scatter y=obsid x=middle / markerattrs=(symbol=squarefilled size=6);
 scatter y=obsid x=middle / markerattrs=(size=0) x2axis;
 refline 1 / axis=x;

 yaxistable subgroup / label="Subgroup" location=outside position=left indentweight=W; 
 yaxistable Level / label="Fear of COVID-19" labeljustify=center location=outside position=left;
 yaxistable NO / label="No. of persons" labeljustify=center location=outside position=left;
 
 yaxistable OR / label="aOR (95% CI)" labeljustify=center location=outside position=right;
 yaxistable P / label="P for interaction" labeljustify=center location=outside position=right;
 yaxis reverse display=none type=discrete 
 colorbands=odd colorbandsattrs=(transparency=1);
 xaxis display=(nolabel) values=(0.5 1.0 1.5 2.0 2.5 3.0 3.5 4.0);
 x2axis label=' ' display=(noline noticks novalues);
run;

ods graphics off;
ods html close;

data forest_drug;
 set B;
run;

proc import
 out=fortaima     
 datafile='C:\Users\PBLH1\OneDrive - ßEåw\hLg\ßåE@ã\¶ÔñÌ_¶\RiÆá@ò¨_JACSIS_PeerJ\SAS\forest_taimanomi.csv'
 dbms=CSV replace;
 getnames=YES;
 datarow=2;
 guessingrows=MAX;
run;

data C;
 set fortaima;
 rename aOR__95__CI_=OR;   
 rename No__of_persons=NO;
run;

ods html path='C:\Users\PBLH1\Documents\2023åw@SASK' (url=NONE) style=Pearl image_dpi=300;
ods graphics on / attrpriority=none imagename="fortaima" imagefmt=png noborder width=170mm height=120mm;

proc sgplot data=C nowall noborder noautolegend ;
 highlow y=obsid low=low high=upper; 
 scatter y=obsid x=middle / markerattrs=(symbol=squarefilled size=6);
 scatter y=obsid x=middle / markerattrs=(size=0) x2axis;
 refline 1 / axis=x;

 yaxistable subgroup / label="Subgroup" location=outside position=left indentweight=W; 
 yaxistable Level / label="Fear of COVID-19" labeljustify=center location=outside position=left;
 yaxistable NO / label="No. of persons" labeljustify=center location=outside position=left;
 
 yaxistable OR / label="aOR (95% CI)" labeljustify=center location=outside position=right;
 yaxistable P / label="P for interaction" labeljustify=center location=outside position=right;
 yaxis reverse display=none type=discrete 
 colorbands=odd colorbandsattrs=(transparency=1);
 xaxis display=(nolabel) values=(0.0 1.5 3.0 4.5 6.0 7.5 9.0 10.5 12.0);
 x2axis label=' ' display=(noline noticks novalues);
run;

ods graphics off;
ods html close;

data forest_taima;
 set C;
run;

proc import
 out=fortaimaigai       
 datafile='C:\Users\PBLH1\OneDrive - ßEåw\hLg\ßåE@ã\¶ÔñÌ_¶\RiÆá@ò¨_JACSIS_PeerJ\SAS\forest_taimaigai.csv'
 dbms=CSV replace;
 getnames=YES;
 datarow=2;
 guessingrows=MAX;
run;

data D;
 set fortaimaigai;
 rename aOR__95__CI_=OR;  
 rename No__of_persons=NO;
run;

ods html path='C:\Users\PBLH1\Documents\2023åw@SASK' (url=NONE) style=Pearl /*my_style*/ image_dpi=300;
ods graphics on / attrpriority=none imagename="fortaimaigai" imagefmt=png noborder width=170mm height=120mm;


proc sgplot data=D nowall noborder noautolegend ;
 highlow y=obsid low=low high=upper; 
 scatter y=obsid x=middle / markerattrs=(symbol=squarefilled size=6);
 scatter y=obsid x=middle / markerattrs=(size=0) x2axis;
 refline 1 / axis=x;

 yaxistable subgroup / label="Subgroup" location=outside position=left indentweight=W; 
 yaxistable Level / label="Fear of COVID-19" labeljustify=center location=outside position=left;
 yaxistable NO / label="No. of persons" labeljustify=center location=outside position=left;
 
 yaxistable OR / label="aOR (95% CI)" labeljustify=center location=outside position=right;
 yaxistable P / label="P for interaction" labeljustify=center location=outside position=right;
 yaxis reverse display=none type=discrete 
 colorbands=odd colorbandsattrs=(transparency=1);
 xaxis display=(nolabel) values=(0.5 1.0 1.5 2.0 2.5 3.0 3.5 4.0);
 x2axis label=' ' display=(noline noticks novalues);
run;

ods graphics off;
ods html close;

data forest_taimaigai;
 set D;
run;
